# Supplementary material for: Hydrodynamic Effects on Biofilm Development and Recombinant Protein Expression
Source: Microorganisms. 2022 Apr 29;10(5):931. doi: 10.3390/microorganisms10050931 (PMC9145004; doi:10.3390/microorganisms10050931)
Supplement: Supplementary file 1 [file microorganisms-10-00931-s001.zip]

Archive with 1 entries (1 files):
- microorganisms-1685795-supplementary.pdf
